# Supplementary material for: Integration policies shape ethnic-racial majorities’ threat reactions to increasing diversity
Source: Sci Adv. 2024 May 29;10(22):eadk8556. doi: 10.1126/sciadv.adk8556 (PMC11135425; doi:10.1126/sciadv.adk8556)
Supplement: Supplementary file 2 — Tables S6 to S18 [file sciadv.adk8556_tables_s6_to_s18.zip]

Archive with 1 entries (1 files):
- sciadv.adk8556_tables_s6_to_s18.xlsx
