# Supplementary material for: Integration policies shape ethnic-racial majorities’ threat reactions to increasing diversity
Source: Sci Adv. 2024 May 29;10(22):eadk8556. doi: 10.1126/sciadv.adk8556 (PMC11135425; doi:10.1126/sciadv.adk8556)
Supplement: Supplementary file 2 — Tables S6 to S18 [file sciadv.adk8556_tables_s6_to_s18.zip › sciadv.adk8556_tables_s6_to_s18.xlsx]

## Sheet: Title
Supplementary Materials for
•	Integration policies shape ethno-racial majorities’ threat reactions to increasing diversity.
Judit Kende et al.
* Corresponding author: Judit Kende j.kende@tilburguniversity.edu
This file contains Tables S6 to S18

## Sheet: S6
Table S6.
Study 1. Multilevel models predicting negative emotions from the interaction between increasing diversity manipulation and state immigrant integration policies.
	Null model			Increasing diversity manipulation			Individual controls			Contextual controls			Diversity X policy interaction
INDIVIDUAL LEVEL	b (SE)	p	CI	b (SE)	p	CI	b (SE)	p	CI	b (SE)	p	CI	b (SE)	p	CI
Age							0.000 (0.001)	0.707	-0.001, 0.001	0.001 (0.001)	0.351	0.000, 0.001	0.000 (0.001)	0.395	0.000, 0.001
Gender							-0.007 (0.023)	0.764	-0.045, 0.031	-0.018 (0.023)	0.425	-0.055, 0.019	-0.012 (0.025)	0.619	-0.054, 0.029
Education							0.000 (0.000)	<0.001	0.000, 0.000	0.000 (0.000)	<0.001	0.000, 0.000	0.000 (0.000)	0.101	0.000, 0.000
Political partisanship							0.005 (0.003)	0.056	0.001, 0.009	0.004 (0.003)	0.182	-0.001, 0.008	0.004 (0.003)	0.188	-0.001, 0.008
Increasing diversity (DIV)				0.202 (0.024)	<.001	0.162, 0.242	0.202 (0.024)	<0.001	0.163, 0.241	0.201 (0.025)	<0.001	0.163, 0.246	0.220 (0.023)***	<0.001	0.183, 0.258
Residual variance	0.079 (0.007)	<.001	0.067, 0.091	0.069 (0.006)	<.001	0.059, 0.079	0.066 (0.006)	<0.001	0.056, 0.076	0.065 (0.006)	<0.001	0.054, 0.075	0.064 (0.007)***	<0.001	0.053, 0.075
STATE LEVEL
White %										-0.303 (0.158)	0.055	-0.563, -0.043	-0.299 (0.161)†	0.063	-0.563, -0.034
Integration policies (POL)										-0.160 (0.044)	<0.001	-0.233 , -0.087	-0.081 (0.049)	0.095	-0.161, -0.001
DIV*POL													-0.166 (0.065)	0.01	-0.272, -0.059
Residual variance	0.000 (0.001)	0.931	-0.002, 0.002	0.000 (0.002)	0.971	-0.003, 0.003	0.000 (0.002)	0.992	-0.004, 0.004	0.000 (0.000)	0.992	-0.001, 0.001	0.000 (0.001)	0.989	-0.001, 0.001
MODEL FIT
Nr of parameters	3			4			8			10			12
-2 loglikelihood	138.658			74.3			56.292			47.59			44.24
Akaike (AIC)	144.657			82.3			72.291			67.59			68.24
Bayesian (BIC)	157.083			98.868			105.376			108.924			117.841
Sample-Size Adjusted BIC	147.562			86.173			79.986			77.186			79.757

## Sheet: S7
Table S7.
Study 1. Stepwise models predicting positive emotions from the interaction between increasing diversity manipulation and state immigrant integration policies
	Null model			Increasing diversity manipulation			Individual controls			Contextual controls			Diversity X policy interaction
INDIVIDUAL LEVEL	b (SE)	p	95% CI	b (SE)	p	95% CI	b (SE)	p	95% CI	b (SE)	p	95% CI	b (SE)	p	95% CI
Age							-0.004 (0.001)	<0.001	-0.005, -0.002	-0.004 (0.001)	<0.001	-0.005, -0.002	-0.004 (0.001)	<0.001	-0.005, -0.002
Gender							0.056 (0.032)	0.079	0.004, 0.108	0.058 (0.032)	0.073	0.005, 0.111	0.060 (0.032)	0.065	0.006, 0.113
Education							0.000 (0.000)	<0.001	0.000, 0.000	0.000 (0.000)	<0.001	0.000, 0.000	0.000 (0.000)	<0.001	0.000, 0.000
Political partisanship							-0.009 (0.005)	0.043	-0.017, -0.002	-0.009 (0.005)	0.066	-0.016, -0.001	-0.008 (0.005)	0.092	-0.016, 0.000
Increasing diversity (DIV)				-0.530 (0.027)	<.001	-0.575, -0.485	-0.536 (0.024)	<0.001	-0.575, -0.496	-0.541 (0.024)	<0.001	-0.581, -0.502	-0.553 (0.023)	<0.001	-0.594, -0.518
Residual variance	0.185 (0.006)	<.000	0.175, 0.195	0.115 (0.007)	<.001	0.103, 0.127	0.109 (0.007)	<0.001	0.097, 0.122	0.107 (0.007)	<0.001	0.096, 0.119	0.107 (0.007)	<0.001	0.095, 0.119
STATE LEVEL
White %										0.458 (0.199)	0.021	0.131, 0.786	0.464 (0.205)	0.024	0.126, 0.802
Integration policies (POL)										0.144 (0.058)	0.013	0.049, 0.239	0.000 (0.000)	0.217	-0.024, 0.169
DIV*POL													0.173 (0.048)	<0.001	0.095, 0.252
Residual variance	0.001 (0.005)	0.87	-0.008, 0.010	0.000 (0.002)	0.923	-0.003, 0.004	0.001 (0.002)	0.577	-0.002, 0.005	0.001 (0.002)	0.47	-0.002, 0.004	0.001 (0.003)	0.655	-0.003, 0.005
MODEL FIT
Nr of parameters	3			4			8			10			12
-2 loglikelihood	541.736			318.806			296.488			287.842			285.902
Akaike (AIC)	547.735			326.805			312.487			307.842			309.902
Bayesian (BIC)	560.194			343.416			345.658			349.284			359.632
Sample-Size Adjusted BIC	550.672			330.721			320.268			317.546			321.547

## Sheet: S8
Table S8.
Study 1. Robustness checks: Final interaction models (increasing diversity X policy) including proportion of Democrat seats in state House and Senate, dummy variable for Southern states and for southern or northern border states
	Democrat seats %						Southern state						Border state
	Negative emotions			Positive emotions			Negative emotions			Positive emotions			Negative emotions			Positive emotions
	Policy experiment interaction			Policy experiment interaction			Policy experiment interaction			Policy experiment interaction			Policy experiment interaction			Policy experiment interaction
INDIVIDUAL LEVEL	b (SE)	p	CI	b (SE)	p	CI	b (SE)	p	CI	b (SE)	p	CI	b (SE)	p	CI	b (SE)	p	CI
Age	0.001 (0.001)	0.378	0.000, 0.001	-0.004 (0.001)	<0.001	-0.005, -0.002	0.001 (0.001)	0.418	0.000, 0.001	-0.004 (0.001)	<0.001	-0.005, -0.002	0.000 (0.001)	0.358	0.000, 0.001	-0.004 (0.001)	<0.001	-0.005, -0.002
Gender	-0.013 (0.025)	0.615	-0.054, 0.029	0.060 (0.032)	0.063	0.007, 0.114	-0.013 (0.026)	0.626	-0.055, 0.030	0.060 (0.032)	0.064	0.007, 0.114	-0.014 (0.025)	0.559	-0.055, 0.026	0.060 (0.032)	0.061	0.007, 0.113
Education	0.000 (0.000)	0.088	0.000, 0.000	0.000 (0.000)	<0.001	0.000, 0.000	0.000 (0.000)	0.154	0.000, 0.000	0.000 (0.000)	0.002	0.000, 0.000	0.000 (0.000)	0.165	0.000, 0.000	0.000 (0.000)	<0.001	0.000, 0.000
Political partisanship	0.004 (0.003)	0.215	-0.001, 0.008	-0.008 (0.005)	0.106	-0.016, 0.000	0.004 (0.003)	0.172	-0.001, 0.009	-0.008 (0.005)	0.106	-0.016, 0.000	0.004 (0.003)	0.206	-0.001, 0.009	-0.008 (0.005)	0.088	-0.016, 0.000
Increasing diversity (DIV)	0.219 (0.023)	<0.001	0.181, 0.257	-0.555 (0.024)	<0.001	-0.594, -0.516	0.220 (0.024)	<0.001	0.180, 0.260	-0.556 (0.024)	<0.001	-0.595, -0.517	0.220 (0.022)	<0.001	0.184, 0.256	-0.556 (0.023)	<0.001	-0.594, -0.518
Residual variance	0.064 (0.007)	<0.001	0.054, 0.075	0.107 (0.007)	<0.001	0.095, 0.119	0.064 (0.007)	<0.001	0.053, 0.075	0.107 (0.007)	<0.001	0.095, 0.119	0.064 (0.006)	<0.001	0.054, 0.074	0.107 (0.007)	<0.001	0.095, 0.119
STATE LEVEL
White %	-0.313 (0.156)	0.045	-0.570, -0.056	0.486 (0.214)	0.023	0.134, 0.838	-0.326 (0.222)	0.143	-0.691, 0.040	0.414 (0.219)	0.059	0.053, 0.774	-0.338 (0.145)	0.02	-0.577, -0.099	0.472 (0.206)	0.022	0.132, 0.811
Integration policies (POL)	-0.071 (0.049)	0.144	-0.152, 0.009	0.060 (0.058)	0.300	-0.035, 0.154	-0.091 (0.063)	0.149	-0.195, 0.013	0.054 (0.072)	0.45	-0.064, 0.172	-0.113 (0.044)	0.01	'-0.185, -0.041	0.080 (0.066)	0.228	-0.029, 0.189
Democrat seats %	-0.051 (0.061)	0.397	-0.151, 0.048	0.069 (0.094)	0.460	-0.085, 0.223
Southern state							-0.011 (0.027)	0.68	-0.056, 0.033	-0.021 (0.043)	0.627	-0.091, 0.049
Border state													0.037 (0.022)	0.095	0.001, 0.074	-0.009 (0.037)	0.81	-0.070, 0.052
DIV*POL	-0.164 (0.065)	0.012	-0.270, -0.057	0.172 (0.048)	<0.001	0.092, 0.251	-0.166 (0.068)	0.015	-0.278, -0.053	0.173 (0.048)	<0.001	0.095, 0.252	-0.164 (0.064)	0.01	-0.269, -0.059	0.173 (0.047)	<0.001	0.095, 0.250
Residual variance	0.000 (0.001)	0.988	-0.001, 0.001	0.001 (0.003)	0.694	-0.003, 0.005	0.000 (0.001)	0.993	-0.001, 0.001	0.001 (0.003)	0.661	-0.003, 0.006	0.000 (0.004)	0.988	-0.006, 0.006	0.001 (0.002)	0.66	-0.003, 0.005
MODEL FIT
Nr of parameters	13			13			13			13			13			13
-2 loglikelihood	44.852			285.974			44.052			285.642			42.01			285.838
Akaike (AIC)	70852			311975			70.052			311.641			68.009			311.839
Bayesian (BIC)	124558			365821			123.787			365.516			121.743			365.713
Sample-Size Adjusted BIC	83299			324563			82.528			324.256			80.485			324.454

## Sheet: S9
Table S9.
Study 2. Stepwise models predicting positive emotions from the interaction between policy manipulation and county immigrant percentage
	Null model			Policy manipulation			Individual controls			Contextual controls			Policy X Immigrant percent interaction
INDIVIDUAL LEVEL
Age							-0.001 (0.004)	0.786	-0.008, 0.006	-0.002 (0.005)	0.714	-0.009, 0.006	-0.001 (0.004)	0.765	-0.009, 0.006
Gender							-0.040 (0.132)	0.763	-0.258, 0.178	-0.036 (0.147)	0.807	-0.277, 0.205	-0.029 (0.153)	0.851	-0.280, 0.223
Education							0.013 (0.030)	0.669	-0.037, 0.062	0.015 (0.030)	0.618	-0.035, 0.065	0.015 (0.030)	0.610	-0.034, 0.065
Political partisanship							0.036 (0.072)	0.611	-0.081, 0.154	0.038 (0.073)	0.600	-0.081, 0.157	0.038 (0.068)	0.579	-0.074, 0.149
Policy (POL)				-0.352 (0.040)	<.001	-0.418, -0.285	-0.247 (0.148)	0.095	-0.491, -0.003	-0.248 (0.148)	0.094	-0.492, -0.005	-0.185 (0.132)	0.160	-0.403, 0.032
Residual variance	0.885 (0.034)	<.001	0.830, 0.941	0.855 (0.064)	<.001	0.749, 0.961	0.814 (0.094)	<0.001	0.660, 0.968	0.817 (0.112)	<0.001	0.632, 1.001	0.816 (0.106)	<0.001	0.642, 0.990
COUNTY LEVEL
Immigrant % (IMM)										2.581 (1.290)	0.045	0.460, 4.703	3.950 (1.560)	0.011	1.384, 6.516
IMM*POL													-4.429 (2.462)	0.072	-8.479, -0.378
Residual variance	0.005 (0.004)	0.169	-0.001, 0.011	0.005 (0.018)	0.798	-0.025, 0.034	0.022 (0.050)	0.659	-0.060, 0.104	0.003 (0.032)	0.926	-0.050, 0.056	0.002 (0.037)	0.950	-0.059, 0.064
MODEL FIT
Nr of parameters	3			4			9			10			11
-2 loglikelihood	2296.14			2266.31			2033.41			2028.91			2023.89
Akaike (AIC)	2302143			2274.31			2051.41			2048.91			2045.89
Bayesian (BIC)	2316358			2293.26			2093.11			2095.25			2096.85
Sample-Size Adjusted BIC	2306831			2280.56			2064.54			2063.49			2061.92

## Sheet: S10
Table S10.
Study 3. Stepwise models predicting racial status threat from the interaction between increasing diversity manipulation, policy manipulation and state immigrant integration policies
	Null model			Increasing diversity			Policy manipulation			Increasing diversity X			State policy X Increasing diversity X
				manipulation						Policy manipulation			Policy manipulation
INDIVIDUAL LEVEL	b (SE)	p	95% CI	b (SE)	p	95% CI	b (SE)	p	95% CI	b (SE)	p	95% CI	b (SE)	p	95% CI
Age				0.008 (0.003)	0.003	0.003, 0.012	0.008 (0.003)	0.003	0.003, 0.012	0.008 (0.003)	0.003	0.003, 0.012	0.008 (0.002)	0.002	0.004, 0.012
Gender				-0.056 (0.042)	0.178	-0.124, 0.012	-0.033 (0.040)	0.402	-0.098, 0.032	-0.062 (0.042)	0.135	'-0.130, 0.006	-0.034 (0.061)	0.576	-0.134, 0.066
Political partisanship				0.478 (0.023)	<0.001	0.441, 0.516	0.482 (0.023)	<0.001	0.444, 0.519	0.478 (0.023)	<0.001	0.441, 0.515	0.478 (0.023)	<0.001	0.440, 0.516
Increasing diversity (DI)				0.259 (0.063)	<0.001	0.156, 0.362				0.305 (0.073)	<0.001	0.185, 0.424	0.282 (0.211)	0.181	-0.065, 0.629
Policy (POL)							0.026 (0.063)	0.677	-0.077, 0.130	0.061 (0.072)	0.394	-0.057, 0.179	0.089 (0.187)	0.633	-0.219, 0.398
DI*POL										-0.094 (0.080)	0.236	-0.225, 0.036	-0.058 (0.178)	0.746	-0.351, 0.236
Residual variance	2.295 (0.089)	<0.001	2.149, 2.441	1.576 (0.058)	<0.001	1.481, 1.671	1.593 (0.060)	<0.001	1.495, 1.692	1.575 (0.058)	<0.001	1.480, 1.671	1.558 (0.102)	<0.001	1.391, 1.725
STATE LEVEL
White %				-0.598 (0.344)	0.082	-1.164, -0.032	-0.616 (0.337)	0.067	-1.170, -0.063	-0.606 (0.344)	0.079	-1.172, -0.039	-0.768 (2.391)	0.748	-4.702, 3.166
State policy													-0.144 (0.779)	0.854	-1.424, 1.137
State policy * SH													0.735 (0.610)	0.229	-0.269, 1.739
State policy * POL													-0.395 (0.620)	0.524	-1.415, 0.625
State policy * SH * POL													-0.683 (0.325)	0.035	-1.218, -0.149
Residual variance	0.002 (0.010)	0.813	-0.014, 0.019	0.002 (0.007)	0.724	-0.009, 0.014	0.002 (0.007)	0.793	-0.010, 0.014	0.002 (0.007)	0.733	-0.009, 0.014	0.001 (0.442)	0.998	-0.727, 0.729
MODEL FIT
Nr of parameters	3			8			8			10			17
-2 loglikelihood	6432.82			5754.81			5773.44			5754.07			5738.16
Akaike (AIC)	6438.82			5770.81			5789.44			5774.07			5772.16
Bayesian (BIC)	6455.22			5814.53			5833.17			5828.73			5865.06
Sample-Size Adjusted BIC	6445.69			5789.12			5807.75			5796.96			5811.05

## Sheet: S11
Table S11.
Study 3. Stepwise models predicting negative emotions from the interaction between increasing diversity manipulation, policy manipulation and state immigrant integration policies
	Null model			Increasing diversity			Policy manipulation			Increasing diversity X			State policy X Increasing diversity X
				manipulation						Policy manipulation			Policy manipulation
INDIVIDUAL LEVEL	b (SE)	p	95% CI	b (SE)	p	95% CI	b (SE)	p	95% CI	b (SE)	p	95% CI	b (SE)	p	95% CI
Age				0.006 (0.003)	0.02	0.002, 0.011	0.006 (0.003)	0.021	0.002, 0.011	0.006 (0.003)	0.018	0.002, 0.011	0.006 (0.003)	0.019	0.002, 0.011
Gender				-0.043 (0.042)	0.313	-0.113, 0.027	-0.027 (0.043)	0.536	-0.098, 0.045	-0.043 (0.042)	0.314	-0.113, 0.027	-0.027 (0.045)	0.553	-0.101, 0.047
Political partisanship				0.260 (0.018)	<0.001	0.230, 0.291	0.264 (0.019)	<0.001	0.233, 0.294	0.260 (0.019)	<0.001	0.230, 0.291	0.262 (0.019)	<0.001	0.232, 0.293
Increasing diversity (DI)				0.284 (0.046)	<0.001	0.208, 0.360				0.363 (0.060)	<0.001	0.263, 0.462	0.345 (0.062)	<0.001	0.243, 0.448
Policy (POL)							-0.002 (0.054)	0.966	-0.091, 0.087	0.067 (0.065)	0.302	-0.040, 0.173	0.086 (0.091)	0.344	-0.064, 0.236
DI*POL										-0.156 (0.086)	0.068	'-0.297, -0.016	-0.121 (0.097)	0.212	-0.281, 0.039
Residual variance	1.339 (0.084)	<0.001	1.201, 1.477	1.096 (0.065)	<0.001	0.989, 1.204	1.116 (0.068)	<0.001	1.005, 1.228	1.095 (0.065)	<0.001	0.988, 1.201	1.081 (0.061)	<0.001	0.981, 1.181
STATE LEVEL
White %				-0.671 (0.264)	0.011	-1.106, -0.237	-0.677 (0.266)	0.011	-1.115, -0.240	-0.680 (0.265)	0.01	-1.117, -0.243	-0.184 (0.470)	0.695	-0.956, 0.588
State policy													0.433 (0.216)	0.045	0.077 , 0.789
State policy * SH													0.554 (0.280)	0.048	0.093, 1.016
State policy * POL													-0.320 (0.242)	0.186	-0.719, 0.078
State policy * SH * POL													-0.787 (0.264)	0.003	-1.222, -0.353
Residual variance	0.001 (0.005)	0.911	-0.007, 0.008	0.001 (0.004)	0.715	-0.005, 0.007	0.002 (0.005)	0.719	-0.006, 0.010	0.001 (0.004)	0.706	-0.005, 0.008	0.000 (0.089)	0.996	-0.146, 0.147
MODEL FIT
Nr of parameters	3			8			8			10			17
-2 loglikelihood	5487.12			5120.38			5152.32			5117.87			5096.94
Akaike (AIC)	5493.12			5136.38			5168.32			5137.87			5130.94
Bayesian (BIC)	5509.53			5180.11			5212.05			5192.52			5223.84
Sample-Size Adjusted BIC	5499.99			5154.69			5186.63			5160.76			5169.83

## Sheet: S12
Table S12.
Study 3. Stepwise models predicting immigration threat perceptions from the interaction between increasing diversity manipulation, policy manipulation and state immigrant integration policies
	Null model			Increasing diversity			Policy manipulation			Increasing diversity X			State policy X Increasing diversity X
				manipulation						Policy manipulation			Policy manipulation
INDIVIDUAL LEVEL	b (SE)	p	95% CI	b (SE)	p	95% CI	b (SE)	p	95% CI	b (SE)	p	95% CI	b (SE)	p	95% CI
Age				0.000 (0.002)	0.904	-0.004, 0.004	0.000 (0.002)	0.908	-0.004, 0.004	0.000 (0.002)	0.914	-0.004, 0.004	0.000 (0.002)	0.961	-0.004, 0.004
Gender				0.021 (0.055)	0.703	-0.070, 0.112	0.018 (0.055)	0.748	-0.073, 0.109	0.016 (0.055)	0.776	-0.074, 0.106	0.020 (0.063)	0.756	-0.088, 0.129
Political partisanship				0.480 (0.019)	<0.001	0.449, 0.511	0.479 (0.019)	<0.001	0.449, 0.510	0.480 (0.019)	<0.001	0.449, 0.510	0.479 (0.019)	<0.001	0.448, 0.510
Increasing diversity (DI)				-0.039 (0.051)	0.44	-0.123, 0.044				0.014 (0.071)	0.845	-0.104, 0.131	-0.004 (0.074)	0.952	-0.123, 0.114
Policy (POL)							-0.010 (0.059)	0.862	-0.106, 0.086	0.047 (0.061)	0.44	-0.053, 0.146	0.054 (0.068)	0.494	-0.075, 0.182
DI*POL										-0.108 (0.092)	0.239	-0.260, 0.043	-0.070 (0.106)	0.522	-0.251, 0.110
Residual variance	2.046 (0.066)	<0.001	1.937, 2.155	1.403 (0.058)	<0.001	1.308, 1.498	1.404 (0.058)	<0.001	1.309, 1.498	1.402 (0.058)	<0.001	1.308, 1.497	1.396 (0.057)	<0.001	1.303, 1.490
STATE LEVEL
White %				-0.035 (0.243)	0.887	-0.434, 0.365	-0.031 (0.241)	0.898	-0.428, 0.366	-0.040 (0.245)	0.87	-0.442, 0.362	-0.112 (0.507)	0.822	-0.927, 0.704
State policy													0.014 (0.388)	0.971	-0.624, 0.652
State policy * SH													0.379 (0.283)	0.179	-0.085, 0.844
State policy * POL													-0.101 (0.627)	0.873	-1.132, 0.931
State policy * SH * POL													-0.716 (0.312)	0.022	-1.229, -0.203
Residual variance	0.001 (0.017)	0.941	-0.026, 0.029	0.001 (0.011)	0.947	-0.017, 0.018	0.001 (0.010)	0.947	-0.017, 0.018	0.001 (0.011)	0.951	-0.017, 0.019	0.000 (0.049)
MODEL FIT
Nr of parameters	3			8			8			10			17
-2 loglikelihood	6230.58			5550.19			5550.6			5549.16			5539.6
Akaike (AIC)	6236.58			5566.19			5566.6			5569.16			5573.6
Bayesian (BIC)	6252.99			5609.92			5610.33			5623.82			5666.49
Sample-Size Adjusted BIC	6243.46			5584.5			5584.91			5592.05			5612.48

## Sheet: S13
Table S13.
Study 3. Stepwise models predicting support for restrictive immigration policy from the interaction between increasing diversity manipulation, policy manipulation and state immigrant integration policies
	Null model			Increasing diversity			Policy manipulation			Increasing diversity X			State policy X Increasing diversity X
				manipulation						Policy manipulation			Policy manipulation
INDIVIDUAL LEVEL	b (SE)	p	95% CI	b (SE)	p	95% CI	b (SE)	p	95% CI	b (SE)	p	95% CI	b (SE)	p	95% CI
Age				0.013 (0.003)	<0.001	0.008, 0.017	0.013 (0.003)	<0.001	0.008, 0.017	0.013 (0.003)	<0.001	0.008, 0.017	0.013 (0.003)	<0.001	0.008, 0.017
Gender				-0.176 (0.057)	0.002	-0.270, -0.082	-0.178 (0.057)	0.002	-0.272, -0.085	'-0.177 (0.057)	0.002	-0.271, -0.083	-0.161 (0.059)	0.007	-0.258, -0.063
Political partisanship				0.608 (0.014)	<0.001	0.585, 0.631	0.608 (0.014)	<0.001	0.585, 0.631	0.608 (0.014)	<0.001	0.585, 0.631	0.606 (0.015)	<0.001	0.582, 0.630
Increasing diversity (DI)				0.050 (0.052)	0.339	-0.036, 0.135				0.028 (0.084)	0.738	-0.110, 0.166	0.003 (0.079)	0.971	-0.126, 0.132
Policy (POL)							-0.082 (0.061)	0.184	-0.183, 0.019	-0.107 (0.065)	0.098	-0.214, -0.001	-0.097 (0.070)	0.167	-0.212, 0.019
DI*POL										0.047 (0.100)	0.638	-0.118, 0.212	0.069 (0.099)	0.49	-0.095, 0.232
Residual variance	2.585 (0.067)	<0.001	2.475, 2.694	1.415 (0.051)	<0.001	1.332, 1.498	1.414 (0.050)	<0.001	1.332, 1.497	1.413 (0.050)	<0.001	1.331, 1.496	1.407 (0.048)	<0.001	1.328, 1.487
STATE LEVEL
White %				-0.222 (0.400)	0.579	-0.880, 0.436	-0.209 (0.399)	0.601	-0.865, 0.448	'-0.206 (0.400)	0.608	-0.864, 0.453	-0.436 (0.527)	0.407	-1.302, 0.430
State policy													-0.347 (0.198)	0.08	-0.673, -0.021
State policy * SH													0.748 (0.263)	0.004	0.316, 1.180
State policy * POL													-0.012 (0.351)	0.972	-0.589, 0.564
State policy * SH * POL													-0.767 (0.388)	0.048	-1.405, -0.128
Residual variance	0.003 (0.007)	0.689	-0.009, 0.014	0.011 (0.008)	0.151	'-0.002, 0.023	0.010 (0.008)	0.172	-0.002, 0.023	0.011 (0.008)	0.156	-0.002, 0.023	0.006 (0.016)	0.724	-0.021, 0.032
MODEL FIT
Nr of parameters	3			8			8			10			17
-2 loglikelihood	6641.35			5575.22			5573.93			5572.94			5561.3
Akaike (AIC)	6647.35			5591.22			5589.93			5592.94			5595.3
Bayesian (BIC)	6663.75			5634.94			5633.66			5647.6			5688.2
Sample-Size Adjusted BIC	6654.22			5609.53			5608.24			5615.83			5634.19

## Sheet: S14
Table S14.
Study 3. Stepwise models predicting attitudes towards undocumented immigrants (higher score more positive attitudes) from the interaction between increasing diversity manipulation, policy manipulation and state immigrant integration policies
	Null model			Increasing diversity			Policy manipulation			Increasing diversity X			State policy X Increasing diversity X
				manipulation						Policy manipulation			Policy manipulation
INDIVIDUAL LEVEL	b (SE)	p	95% CI	b (SE)	p	95% CI	b (SE)	p	95% CI	b (SE)	p	95% CI	b (SE)	p	95% CI
Age				-0.021 (0.005)	<0.001	-0.028, -0.013	-0.020 (0.005)	<0.001	-0.028, -0.013	-0.020 (0.005)	<0.001	-0.028, -0.013	-0.020 (0.004)	<0.001	-0.027, -0.013
Gender				0.543 (0.121)	0.001	0.344, 0.742	0.418 (0.127)	0.001	0.210, 0.626	0.426 (0.127)	0.001	0.217, 0.634	0.350 (0.136)	0.01	0.126, 0.573
Political partisanship				-0.904 (0.028)	<0.001	-0.951, -0.857	'-0.908 (0.028)	<0.001	-0.954, -0.862	-0.906 (0.028)	<0.001	-0.953, -0.860	-0.904 (0.031)	<0.001	-0.955, -0.854
Increasing diversity (DI)				-0.101 (0.087)	0.245	-0.244, 0.042				-0.184 (0.153)	0.229	-0.436, 0.068	-0.202 (0.164)	0.216	-0.472, 0.067
Policy (POL)							0.006 (0.125)	0.964	-0.199, 0.211	-0.043 (0.154)	0.78	-0.296, 0.210	-0.096 (0.184)	0.602	-0.399, 0.207
DI*POL										0.105 (0.202)	0.603	-0.227, 0.437	0.091 (0.247)	0.713	-0.315, 0.497
Residual variance	8.322 (0.202)	<0.001	7.989, 8.655	5.632 (0.157)	<0.001	5.373, 5.890	5.637 (0.158)	<0.001	5.377, 5.896	5.633 (0.158)	<0.001	5.374, 5.892	5.592 (0.161)	<0.001	5.328, 5.857
STATE LEVEL
White %				0.391 (0.689)	0.57	-0.743, 1.525	0.393 (0.690)	0.569	-0.742, 1.528	0.394 (0.691)	0.569	-0.744, 1.531	0.882 (1.234)	0.475	-1.149, 2.912
State policy													-0.056 (0.435)	0.897	-0.771, 0.659
State policy * SH													-0.586 (0.399)	0.141	-1.242, 0.070
State policy * POL													0.792 (0.520)	0.128	-0.064, 1.647
State policy * SH * POL													0.775 (0.541)	0.152	-0.115, 1.665
Residual variance	0.006 (0.041)	0.879	-0.061, 0.074	0.000 (0.000)	0.83	0.000, 0.000	0.003 (0.018)	0.887	-0.027, 0.032	0.003 (0.018)	0.862	-0.026, 0.032	0.001 (0.119)	0.993	-0.195, 0.197
MODEL FIT
Nr of parameters	3			8			8			10			17
-2 loglikelihood	8690.2			7977.31			7979.61			7978.64			7966.88
Akaike (AIC)	8696.2			7993.31			7995.61			7998.64			8000.89
Bayesian (BIC)	8712.61			8037.03			8039.34			8053.3			8093.78
Sample-Size Adjusted BIC	8703.08			8011.62			8013.92			8021.53			8039.77

[truncated: 4 more sheets: S15, S16, S17, S18]
